# Supplementary material for: Phe362Tyr in AChE: A Major Factor Responsible for Azamethiphos Resistance in Lepeophtheirus salmonis in Norway
Source: PLoS One. 2016 Feb 16;11(2):e0149264. doi: 10.1371/journal.pone.0149264 (PMC4755660; doi:10.1371/journal.pone.0149264)
Supplement: S1 Table — (XLSX) [file pone.0149264.s001.xlsx]

## Sheet: Data
SITE		GENOTYPING										BIOASSAYS						GENOTYPING AND BIOASSAY
County	Area	Sum RR	Sum RS	Sum SS	Total							0 ppb	0 ppb	0.4 ppb	0.4 ppb	2 ppb	2 ppb	0 ppb						0.4 ppb						2 ppb
																		SS		RS		RR		SS		RS		RR		SS		RS		RR
						KernelDensity			Treatments	GeoIndex	Year sampled	alive	moribund	alive	moribund	alive	moribund	moribund	alive	moribund	alive	moribund	alive	moribund	alive	moribund	alive	moribund	alive	moribund	alive	moribund	alive	moribund	alive
Finnmark	Kvalsund	0	16	102	118	0			0	23.9702	2013	11	0	0	9	0	7	0	9	0	2	0	0	9	0	0	0	0	0	7	0	0	0	0	0
Nordland	Øksnes	46	54	18	118	0.011363			1	16.9253	2014	40	0	21	9	11	15
Nordland	Øksnes	3	18	9	30	0.00945			2	17.2454	2013
Nordland	Bø	10	16	3	29	0.006736			1	16.9672	2013
Nordland	Bø	28	50	40	118	0.007512			2	16.4892	2014	23	5	13	0	9	4
Nordland	Hadsel	14	31	27	72	0.002982			1	16.246	2013
Nordland	Hadsel	8	32	6	46	0.004181			1	15.6115	2013
Nordland	Hadsel	48	56	16	120	0.009747			1	15.6309	2014	29	4	27	3	13	1
Nordland	Lødingen	12	62	58	132	0.00285			1	15.8523	2014
Nordland	Lødingen	10	66	48	124	0.003204			1	15.7256	2014
Nordland	Vågan	33	34	0	67	0.009758			1	15.6293	2014
Nordland	Steigen	6	34	16	56	0.001527			1	14.771	2014
Nordland	Steigen	12	24	14	50	0.002354			0	14.4616	2014
Nordland	Steigen	0	6	50	56	0.009214			2	14.2819	2013
Nordland	Sørfold	6	16	14	36	0.005918			0	14.0942	2013
Nordland	Sørfold	12	40	68	120	0.021021			3	13.9709	2014
Nordland	Sørfold	6	20	26	52	0.006691			1	14.0968	2013
Nordland	Gildeskål	4	52	2	58	0.021042			0	13.4975	2013
Nordland	Rødøy	62	24	2	88	0.022753			2	12.9126	2014	30	1	31	2	37	0
Nordland	Herøy	156	15	9	180	0.020324			3	12.0813	2014
Nordland	Herøy	71	10	20	101	0.008224			2	12.3402	2013	35	1	22	0	22	21	0	8	1	5	0	22	0	0	0	0	0	22	12	0	2	2	7	20
Nordland	Alstadhaug	0	9	1	10	0.009351			1	12.0961	2012
Nordland	Alstadhaug	80	36	4	120	0.006006			0	12.0961	2013
Nordland	Vega	90	78	12	180	0.008734			2	11.7712	2014
Nordland	Vevelstad	174	162	21	357	0.018828			5	11.91	2014
Nord-Trøndelag	Vikna	51	10	0	61	0.006509			0	10.1462	2013	32	0	40	2	24	7
Nord-Trøndelag	Nærøy	16	44	0	60	0.036042			2	10.5463	2013
Nord-Trøndelag	Flatanger	33	84	63	180	0.014532			4	9.39307	2014
Nord-Trøndelag	Flatanger	6	24	6	36	0.004654			0	9.62851	2013
Sør-Trøndelag	Bjugn	22	44	12	78	0.014094			4	8.1131	2013
Sør-Trøndelag	Frøya	0	10	0	10	0.031602			1	7.92529	2012
Sør-Trøndelag	Snillfjord	21	30	39	90	0.017821			1	7.24404	2013	13	1	11	5	11	13	0	2	1	6	0	1	4	0	0	8	0	2	7	0	4	4	0	6
Sør-Trøndelag	Hemne	0	10	0	10	0.012444			1	7.10799	2012
Sør-Trøndelag	Hemne	75	66	33	174	0.012759			1	7.13304	2014
Møre og Romsdal	Kristiansund	2	5	5	12	0.018877			0	6.27469	2013
Møre og Romsdal	Averøy	4	8	42	54	0.009573			0	6.05308	2013
Møre og Romsdal	Halsa	10	16	4	30	0.022009			1	6.21282	2013
Møre og Romsdal	Midsund	38	65	39	142	0.012339			2	5.39542	2014
Møre og Romsdal	Skodje	95	166	68	329	0.006049			1	5.04643	2014
Sogn og Fjordane	Selje	12	30	26	68	0			0	4.33855	2013	0	0	25	9	13	21	0	0	0	0	0	0	7	1	1	18	1	6	17	1	4	7	0	5
Sogn og Fjordane	Hyllestad	19	18	3	40	0.00138			0	3.35806	2013	45	2	22	24	29	19
Sogn og Fjordane	Solund	51	87	30	168	0.019186			2	3.19996	2014
Hordaland	Masfjorden	60	81	42	183	0.031582			2	2.73098	2014
Hordaland	Lindås	22	70	26	118	0.023073			4	2.91659	2014
Hordaland	Kvam	90	123	30	243	0.018406			1	2.30899	2014
Hordaland	Fusa	225	120	12	357	0.030609			5	2.39736	2014	23	0	20	3	22	3
Hordaland	Fusa	31	46	15	92	0.03088			1	2.30547	2014	41	2	37	10	40	14
Hordaland	Fusa	312	192	21	525	0.031499			3	2.3386	2014
Hordaland	Fusa	40	62	18	120	0.031723			2	2.36761	2014
Hordaland	Kvinnherad	37	24	24	85	0.007941			0	1.85666	2013	32	0	18	6	16	13	0	7	0	10	0	15	5	2	1	5	0	11	9	1	2	6	2	9
Hordaland	Kvinnherad	6	34	20	60	0.023919			0	2.28594	2013
Hordaland	Etne	30	111	39	180	0.024989			0	1.81104	2014
Hordaland	Etne	72	63	42	177	0.025924			3	1.82909	2014
Rogaland	Tysvær	26	92	34	152	0.006416			1	1.31763	2014	31	1	26	30	2	34
Rogaland	Karmøy	11	50	27	88	0.002907			0	1.44184	2013	28	0	19	16	14	11	0	7	0	16	0	5	12	0	4	15	0	4	8	0	3	12	0	2
Vest-Agder	Flekkefjord	3	36	141	180	0			0	0.0153131	2014
Vest-Agder	Flekkefjord	2	26	90	118	0			0	0	2014
					6658												1336						117						138						159
					57												15						6						6						6
